# Supplementary material for: Integrating Casein Complex SNPs Additive, Dominance and Epistatic Effects on Genetic Parameters and Breeding Values Estimation for Murciano-Granadina Goat Milk Yield and Components
Source: Genes (Basel). 2020 Mar 14;11(3):309. doi: 10.3390/genes11030309 (PMC7140789; doi:10.3390/genes11030309)
Supplement: Supplementary file 1 [file genes-11-00309-s001.zip]

Archive with 3 entries (3 files):
- Supplementary Table S1.xlsx
- Supplementary Table S2.docx
- Supplementary Table S3.xlsx
