# Supplementary material for: Integrating Casein Complex SNPs Additive, Dominance and Epistatic Effects on Genetic Parameters and Breeding Values Estimation for Murciano-Granadina Goat Milk Yield and Components
Source: Genes (Basel). 2020 Mar 14;11(3):309. doi: 10.3390/genes11030309 (PMC7140789; doi:10.3390/genes11030309)
Supplement: Supplementary file 1 [file genes-11-00309-s001.zip › Supplementary Table S1.xlsx]

## Sheet: Information
Integrating casein complex SNPs additive, dominance and epistatic effects in the estimation of genetic parameters and breeding values for Murciano-Granadina goat milk yield and components
Journal name	Genes
Authors' name	M.G. Pizarro, V. Landi, F.J. Navas, J.M. León, J. Fernández and J.V. Delgado and M. Martinez
Corresponding author's affiliation	Department of Genetics, Faculty of Veterinary Sciences, University of Córdoba, Spain.
Corresponding author's email	fjng87@hotmail.com
Supplementary Table S1. Single-nucleotide polymorphism (SNP) identity and genotyping conditions.

## Sheet: SNP Identity and Conditions
SNPs #	6th Chromosome location	NCBI_rs#	Protein-coding gene transcript effect predictions	Local SNP ID	Gene	Position	Alleles	Allelic frequency	Configsequences
1	86088523	rs660278987	Intergenic variant	CSN1S2_EX15_104_A/C	CSN1S2	Exon 15	A/C	0.38	AAAGTATTCACTAAGGTAAGTAATTTCCTATCAAACAAAATTAATTCATGCTATCCTATAATATTTGCTTTGCATTTATTG[M]AGTTTATTTTTATTATTAACAGAAAACTAA
2	86088596	rs268293098	Intergenic variant	CSN1S2_EX15_177_T/C	CSN1S2	Exon 15	T/C	0.38	AACTAAACTGACTGAAGAAGAAAAGAATCGCCTAAATTTTCTGGTAAA[Y]TTTTATACAAACATGTGAGCACACTCAGACTCAGCTTGGACACCACTGAACCA
3	86088687	rs155505547	Intergenic variant	CSN1S2_EX15_268_G/C	CSN1S2	Exon 15	G/C	0.41	ACTCAGACTCAGCTTGGACACCACTGAACCACAATCCTCTCAACAACAACAAAGCAAAACAAAAAACT[S]ACATTTTTTTAAACAAATTCTAATTTCTRTAAGTCTTCCTTATACTTTA
4	86088716	rs654867803	Intergenic variant	CSN1S2_EX15_297_G/A	CSN1S2	Exon 15	G/A	0.38	CAACAACAAAGCAAAACAAAAAACTSACATTTTTTTAAACAAATTCTAATTTCT[R]TAAGTCTTCCTTATACTTTATGAAAACTATTGCAAMAACCTTCTCCCATTGTACCAGTTGTACT
5	86088978	rs650859238	Intergenic variant	CSN1S2_EX15_559_C/T	CSN1S2	Exon 15	C/T	0.38	AATGGTTCAAAATAGAACACAGAGGAGAGGGATATTTAATTACAGAATAGGTGACAAGCAATATA[Y]TATCATTTACTTCTATAAGATAAATGACACTCAGAGATTAACAGTTGGCTC
6	86089078	rs666578482	Intergenic variant	CSN1S2_EX15_659_A/G	CSN1S2	Exon 15	A/G	0.38	TTGGCTCAGTGTCGCAGATTCTACTGAGTCAAATCACACATTCTATATGACTCTA[R]GGACTAAAGTATTTCCAYAAGATATGGAAAAGAAGCTGCAATCTAAGAATAACCAAAGAA
7	86089096	rs155505548	Intergenic variant	CSN1S2_EX15_677_ C/T	CSN1S2	Exon 15	C/T	0.33	CAGTGTCGCAGATTCTACTGAGTCAAATCACACATTCTATATGACTCTARGGACTAAAGTATTTCCA[Y]AAGATATGGAAAAGAAGCTGCAATCTAAGACACTGTTAATAAATTATCCT
8	86089260	rs649653184	Intergenic variant	CSN1S2_EX15_841_A/G	CSN1S2	Exon 15	A/G	0.12	ACATTAGAGTTTGAAATAACCAAAGAATATTTTTAAACCTACCATTTATTTTATAAAAGTAA[R]CATAATTTTATATGAATAAACTTTACTTTGCTTAAGTCTGTTTGGTATCATTTAGC
9	86075865	rs155505524	Intergenic variant	CSN1S2_PRO2_251_T/C	CSN1S2	Promotor	T/C	0.5	TTTCTAATTATTTTAATATTGGCTTTCCTGGTGGCTCATCTGGTAAAGAATCTG[Y]CTGCAATGTGGAAGACCTGGATTTGATCCCTGGGTTGGGAAGAAACCCTGAAGGGAAAGGCTA
10	86075961	rs650628705	Intergenic variant	CSN1S2_PRO2_347_G/A	CSN1S2	Promotor	G/A	0.5	GGGAAGAAACCCTGAAGGGAAAGGCTACCCATTCCAGAATTCTGGCCTGGAGAATTCAT[R]AACTGTAYAGTCCATGGAGTCACAAAGAGTCGGACACAACTGAGTGACTTTAA
11	86076276	*	Intergenic variant	CSN1S2_PRO2_662_C/T	CSN1S2	Promotor	C/T	0.5	ATAAGCAGTGAATCATTTTCACCAGGGACTTCCCTGGTTGCTCAGACGGTAAAGCATCTGTCTAAAATGCAGGAGAC[Y]TGGGTTCGATCCCTGGGTCGGGAAGATTACCTGGAGA
12	86075223	rs661930533	Intergenic variant	CSN1S2_PRO_437_A/G	CSN1S2	Promotor	A/G	0.38	GAAAGCAGAGATTTTTTCATTTGTTTATGGCTTTCTCCTAGATCCTTAGAAAATYCCTGGCGTGTGCT[R]AAGAATTACTCACAGAATAAAGAAAAAAATCTTCACTACATTTGCAACTT
13	86075209	rs668059877	Intergenic variant	CSN1S2_PRO_451_C/T	CSN1S2	Promotor	C/T	0.47	GAAAGCAGAGATTTTTTCATTTGTTTATGGCTTTCTCCTAGATCCTTAGAAAAT[Y]CCTGGCGTGTGCTRAAGAATTACTCACAGAATAAAGAAAAAAATCTTCACTACATTTGCAACTT
14	86075442	rs650634012	Intergenic variant	CSN1S2_PRO_670_G/T	CSN1S2	Promotor	G/T	0.47	GGAACAGATTGGCATTTACAAGGTAAATAATGTGATAGAAAGGCATTTCCAGTCAGAATGA[K]CATGGACAYATCATGGTGCCCTGGAAAGAYTGTGAATGAGGAATATGACATGTT
15	86075451	rs155505526	Intergenic variant	CSN1S2_PRO_679_T/C	CSN1S2	Promotor	T/C	0.47	ATTGGCATTTACAAGGTAAATAATGTGATAGAAAGGCATTTCCAGTCAGAATGAKCATGGACA[Y]ATCATGGTGCCCTGGAAAGAYTGTGAATGAGGAATATGACATGTTAAGAAAT
16	86093348	rs155505526	Intergenic variant	CSN1S2_UTRH3_109_TC	CSN1S2	UTRH3	T/C	0.38	TTCTACAGTTTCAGATCTACCACTTTACTTCATACAACCAGCATGTTTGGGGTGG[Y]GCATCAATAAGACAAATCGCAGAGTATTTSCTGAATTATTTATACTCTCCTGGTTAGTTTATA
17	86093378	rs650634012	Intergenic variant	CSN1S2_UTRH3_139_GC	CSN1S2	UTRH3	G/C	0.38	CTTTACTTCATACAACCAGCATGTTTGGGGTGGYGCATCAATAAGACAAATCGCAGAGTATTT[S]CTGAATTATTTATACTCTCCTGGTTAGTTTATATTGAATATACTGGGTTTATA
18	86006481	rs155505526	Intergenic variant	CSN1S2_UTRH3_216_CT	CSN1S2	UTRH3	C/T	*	ATGCTTTTTCATCTTAATTTGAATTTGAGTCATAAACCATATACTTTCAAAATGTTAATTCAA[Y]ATTAGCATAAAAGTTCAATTTTAACTTGGAAATATCATGAACATATCAAATTATG
19	85982583	rs155505526	Intergenic variant	CSN1S1_EX4_151_A/G	CSN1S1	Exon 4	A/G	0.5	AAATAAATGGAGAATTTGTGTTCAAATGGAAAAACATTCTCCTTTTTTGACTGTGTTTTTCACTTTT[R]CAATTCACAATTTAATTCCTACAGGAAGTCCCCAATGAAAATTTACTGAGG
20	85982740	rs155505528	Intergenic variant	CSN1S1_EX4_308_A/G	CSN1S1	Exon 4	A/G	0.38	GCAATGACAAATGTATTTTTCTGGAAAAATCAACTTAATTTTTATTTATAAATATTTTTTCACTTGGTCAA[R]TTTTTTCTTCATTTACTCACCCAAGCAACCATAAATAATATTGAAATT
21	85977758	rs155505529	Intergenic variant	CSN1S1_PRO2_138_C/T	CSN1S1	Promotor	C/T	0.21	TGTAATGAGAATTCTCCTACCAATGCAGGAGACCTGAGTTTGATCCCTGGATAGGGAAAATACC[Y]TGCAGAAGGAAATGGCAACCCACTCCAATATTATTATTTGGGAAATCCCATG
22	85977912	rs638279061	Intergenic variant	CSN1S1_PRO2_292_C/T	CSN1S1	Promotor	C/T	0.38	AACTTAGTGACTAAACAACAACAATTTACACCGGAATGAATGAACTAGT[Y]ACCRCAACTAGTACACCCAAAATAAACAAAAATTAGCTTGGTGGTATAATTAAAATGCCACCAAAG
23	85977912	rs656406385	Intergenic variant	CSN1S1_PRO2_296_A/G	CSN1S1	Promotor	A/G	0.38	ACTTAGTGACTAAACAACAACAATTTACACCGGAATGAATGAACTAGTYACC[R]CAACTAGTACACCCAAAATAAACAAAAATTAGCTTGGTGGTATAATTAAAATGCCACCAAAGTT
24	85978133	rs655356625	Intergenic variant	CSN1S1_PRO2_513_G/A	CSN1S1	Promotor	G/A	0.38	AATATTATGGATTAACTCAGTTTTAAGAGGTGAAATAAATAATGAATTCTTCTCATGGTCTTGTAC[R]TTAATAAAAATTGAAAATTTTTGAAGACCCTGTTTTGTCCCAAGGATTTCCT
25	85978197	rs644718130	Intergenic variant	CSN1S1_PRO2_577_G/A	CSN1S1	Promotor	G/A	0.38	AATAAAAATTGAAAATTTTTGAAGACCCTGTTTTGTCCCAAGGATTTCCTTTACAGGTATT[R]AATTTTTCAAAAGTTACAAAGGAAATTTTATTGATATAAATGCATGTTCTCATAATA
26	85977292	rs668842198	Intergenic variant	CSN1S1_PRO_129_A/G	CSN1S1	Promotor	A/G	0.25	AACAGACAGTAAGGAAGATAATATCTAAAGAAAACTTCAATATGGGAAATTATAGTCTTTTCT[R]TCTTCAAAGTGGAGAGCCTGAACAGTTTTGAAATTTCTTTTAATACAAAATAAT
27	85977582	rs636944989	Intergenic variant	CSN1S1_PRO_419_T/G	CSN1S1	Promotor	T/G	*	GTACAATGTACAATGCCAGTTAATTCTAGGAGTACAATTAAGAATTGGAGGGATAGGAATT[K]TTTTCTTTTASTTGTTTACTTTAARAGATGGAAAATCAGAGTTATGGTTTATT
28	85977593	rs639868773	Upstream gene variant	CSN1S1_PRO_430_C/G	CSN1S1	Promotor	C/G	0.5	AATGCCAGTTAATTCTAGGAGTACAATTAAGAATTGGAGGGATAGGAATTKTTTTCTTTTA[S]TTGTTTACTTTAARAGATGGAAAATCAGAGTTATGGTTTATTTTTTGCAATATTTAA
29	85977607	rs155505541	Upstream gene variant	CSN1S1_PRO_444_A/G	CSN1S1	Promotor	A/G	0.05	TAATTCTAGGAGTACAATTAAGAATTGGAGGGATAGGAATTKTTTTCTTTTASTTGTTTACTTTAA[R]AGATGGAAAATCAGAGTTATGGTTTATTTTTTGCAATATTTAAAAATTGTAA
30	85977758	rs155505540	Upstream gene variant	CSN1S1_PRO_595_C/T	CSN1S1	Promotor	C/T	0.21	TAAATAATCTGTAATGAGAATTCTCCTACCAATGCAGGAGACCTGAGTTTGATCCCTGGATAGGGAAAATACC[Y]TGCAGAAGGAAATGGCAACCCACTCCAATATTATTATTTG
31	85977912	rs644189353	Intergenic variant	CSN1S1_PRO_749_C/T	CSN1S1	Promotor	C/T	0.38	GGGTCACAAAGAACTGGACACAACTTAGTGACTAAACAACAACAATTTACACCGGAATGAATGAACTAGT[Y]ACCRCAACTAGTACACCCAAAATAAACAAAAATTAGCTTGGTGGT
32	85977912	rs663050755	Intergenic variant	CSN1S1_PRO_753_A/G	CSN1S1	Promotor	A/G	0.38	AACTTAGTGACTAAACAACAACAATTTACACCGGAATGAATGAACTAGTYACC[R]CAACTAGTACACCCAAAATAAACAAAAATTAGCTTGGTGGTATAATTAAAATGCCACCAAAG
33	86015830	*	Upstream gene variant	CSN2_PRO2_311_A/G	CSN2	Promotor	A/G	0.02	CCCATGAATGATAGTCCACCAGGCTCTACTGTCCATGAAATTTTCCAGTCAA[R]AATACTGGAGTGGATTGCATTTCCTACTCCATTTGATTAATTTAGTGACTTTTAAATTTCTTTTT
34	86015756	rs268293100	Intergenic variant	CSN2_PRO2_385_A/G	CSN2	Promotor	A/G	0.27	TACTGGAGTGGATTGCATTTCCTACTCCATTTGATTAATTTAGTGACTTTTAAATTTCTTTTTCCATATTC[R]GGAGCCTATTCTTCCTTTTTAGTCTATACTCTCTTCACTCTTCAGGTCTAAGG
35	86015338	rs638259886	Intergenic variant	CSN2_PRO2_803_A/G	CSN2	Promotor	A/G	0.5	GAAAAATAGGAAGAATTCATTTCCTAATCATGCAGATTTCTAGGAATTCAAATCCACT[R]TTGGTTTTATTTCAAACCACAAAATTAGCATGCCATTAAATACTATATATAAACAGCC
36	86016649	*	Upstream gene variant	CSN2_PRO304_C/T	CSN2	Promotor	C/T	0.2	TATGAGCAGTCTTAGAATGAATATTAGCTGAATAATCCAAATA[Y]ATAGTAGATGTTGATTTGGGTTTTCTAAGCAATCCAAGACTTGTATGACAGTAAGATGTATTACCATCCAACAC
37	86008016	rs155505539	Missense variant	CSN2_exon7_11801_C/T	CSN2	Exon 7	C/T	0.5	GTTTCCTCCTCAGTCCGTGCTGTCCCTTTCTNAGCCCAAAGTTCTGCCTGTTCCCCAGAAAG[Y]AGTGCCCCAGAGAGATATGCCCATCCAGGCCTTTCTGCTGTACCAGGAGCCTGTAC
38	86196315	rs155505557	Intron variant/Non coding transcript variant	CSN3_PRO1_107_T/G	CSN3	Promotor	T/G	*	TTAACATTTTTTTGTGGAGAAATGTAAGCAAAAGCAGATAGTCTTTCCTTAA[k]TAyCTAGGAAAATTATTTGGTTAGTGGTATTTTACCAAAATAyCCCCCATATTGGTGGCTTTAAGAT
39	86196316	rs155505557	Intron variant/Non coding transcript variant	CSN3_PRO1_150_T/C	CSN3	Promotor	T/C	*	TTAACATTTTTTTGTGGAGAAATGTAAGCAAAAGCAGATAGTCTTTCCTTAAkTA[y]CTAGGAAAATTATTTGGTTAGTGGTATTTTACCAAAATAyCCCCCATATTGGTGGCTTTAAGAT
40	86196527	rs155505559	Intron variant/Non coding transcript variant	CSN3_PRO1_319_C/T	CSN3	Promotor	C/T	0.39	CCTATATTATTGAAATTTACAAATCTAAGTGCAAATAATAAATGCTAAAGAAGA[Y]GTGAAGAAAGGGGAATCYTCCTACACTGTTGGTGGCAATGTAAACTGGTAGAGCCACTATGG
41	86196623	rs635706338	Intron variant/Non coding transcript variant	CSN3_PRO1_415_A/T	CSN3	Promotor	A/T	0.49	TTGGTGGCAATGTAAACTGGTAGAGCCACTATGGAGAACATTATGGAGACTCCTTCAAAAATTTTTT[W]AAAAATCTAAGTGCAACTTTGATTTATAAGAAATTAATCAACAAA
42	86196658	rs651457123	Intron variant/Non coding transcript variant	CSN3_PRO1_451INS	CSN3	Promotor	.-/AATC	*	ATTATGGAGACTCCTTCAAAAATTTTTTWAAAAATCTAAGTGCAACTTTGATTTATAAGAAATT[AATC/del]AATCAACAAACAGGTGTTTAAATGATGAATTTACTGATGAATA
43	86196737	rs644683886	Intron variant/Non coding transcript variant	CSN3_PRO1_533_G/A	CSN3	Promotor	G/A	0.34	ATGATGAATTTACTGATGAATAAAATGAAAATGGATCCCTACTTTATATTGATTAAT[R]TTTCATATTTGGATTTAACATTAATTATTCTTGGGCATATAAAAGATGGTCAGTTTT
44	86196912	rs155505560	Intron variant/Non coding transcript variant	CSN3_PRO1_708_G/T	CSN3	Promotor	G/T	0.4	TATGTAGAATTACTTCATACCCAGGTTCTTGAAATAATAAGAAACATTTGAAAT[K]TAAAAGTGCTCTGGCAATAATATCTTTAAATTCAAATAGGTGAAATTAGTTGATTAAA
45	86195968	rs155505553	Intron variant/Non coding transcript variant	CSN3_PRO1_598_C/T	CSN3	Promotor	C/T	0.12	AACTATCAATTGACCCAAAWGACCAAAGGAAAATGGTGTGATAAAACAGTTTAAACAGAATGGCTGGT[Y]TTACTGCAGCAGCTTGTGTTAGCAGTTTTGAAATTCTGCCATC
46	86195919	rs669162082	Intron variant/Non coding transcript variant	CSN3_PRO1_647_A/T	CSN3	Promotor	A/T	0.25	CTTTCATAATTTAGGGACTGACCAGACCTTAATCTTGCAACTATCAATTGACCCAAA[W]GACCAAAGGAAAATGGTGTGATAAAACAGTTTAAACAGAATGGCTGGTCTTACT
47	86196117	rs155505555	Intron variant/Non coding transcript variant	CSN3_PRO1_796_G/C	CSN3	Promotor	G/C	0.25	AATAGAAATTTTCAATTTACTCTGTACAATCTGAATAAACATTTTAGGATCATGACCATCACTCTGAA[S]CTTCCAAGACATGAAATACTTCTAAGAAAAAGAGGAA
48	86209208	*	Splice variant	CSN3_Exon4_328II_A/G	CSN3	Exon 4	A/G	*	TGGCCATTCCACCAAAGAAAGATCAGGATAAAACAGAAATCCCTGCCATCAATACCATTGCT[R]GTGCTGAGCCTACAGTACACAGTACACCTACCACCGAAGCAATAGTGAACACTG
*Non-referenced
