# Supplementary material for: Integrating Casein Complex SNPs Additive, Dominance and Epistatic Effects on Genetic Parameters and Breeding Values Estimation for Murciano-Granadina Goat Milk Yield and Components
Source: Genes (Basel). 2020 Mar 14;11(3):309. doi: 10.3390/genes11030309 (PMC7140789; doi:10.3390/genes11030309)
Supplement: Supplementary file 1 [file genes-11-00309-s001.zip › Supplementary Table S3.xlsx]

## Sheet: Information
Integrating casein complex SNPs additive, dominance and epistatic effects in the estimation of genetic parameters and breeding values for Murciano-Granadina goat milk yield and components
Journal name	Genes
Authors' name	M.G. Pizarro, V. Landi, F.J. Navas, J.M. León, J. Fernández and J.V. Delgado and M. Martinez
Corresponding author's affiliation	Department of Genetics, Faculty of Veterinary Sciences, University of Córdoba, Spain.
Corresponding author's email	fjng87@hotmail.com
Supplementary Table S3.	Kruskal Wallis H Ranks, partial eta squared (ηp2) and Pearson Product-Moment (ρ) correlation coefficient for genetic and nongenetic factors affecting milk yield (Kg), Fat (Kg), Protein (Kg), Solids (Kg), Lactose (Kg) and Somatic cell count ( the greener the lower the higher effect power of the factor, the redder the lower the effect power of the factor).

## Sheet: Kruskal-Wallis H
Factor	Variable	χ2	dfn	dfd	F	partial eta squared (ηp2)	Sig.
Farm	Milk yield (Kg)	258.435	24	2570	10.7681	0.0913703	0.01
Farm	Fat (Kg)	292.327	24	2570	12.1803	0.102129	0.01
Farm	Protein (Kg)	207.429	24	2570	8.64288	0.0746838	0.01
Farm	Solids (Kg)	280.21	24	2570	11.6754	0.0983121	0.01
Farm	Lactose (Kg)	345.415	24	2570	14.3923	0.118479	0.01
Farm	Somatic cells (cs/ml)	142.226	24	2570	5.92608	0.0524388	0.01
Parturition month	Milk yield (Kg)	134.134	11	2583	12.194	0.049366	0.01
Parturition month	Fat (Kg)	98.757	11	2583	8.97791	0.0368255	0.01
Parturition month	Protein (Kg)	63.366	11	2583	5.76055	0.0239445	0.01
Parturition month	Solids (Kg)	132.015	11	2583	12.0014	0.048624	0.01
Parturition month	Lactose (Kg)	160.329	11	2583	14.5754	0.0584432	0.01
Parturition month	Somatic cells (cs/ml)	99.2	11	2583	9.01818	0.0369846	0.01
Parturition season	Milk yield (Kg)	91.468	3	2591	30.4893	0.0340984	0.01
Parturition season	Fat (Kg)	93.525	3	2591	31.175	0.0348386	0.01
Parturition season	Protein (Kg)	36.886	3	2591	12.2953	0.0140364	0.01
Parturition season	Solids (Kg)	122.621	3	2591	40.8737	0.0451872	0.01
Parturition season	Lactose (Kg)	72.056	3	2591	24.0187	0.0270576	0.01
Parturition season	Somatic cells (cs/ml)	48.982	3	2591	16.3273	0.0185539	0.01
Parturition Year	Milk yield (Kg)	145.504	12	2582	12.1254	0.053347	0.01
Parturition Year	Fat (Kg)	56.6597	12	2582	4.72164	0.0214729	0.01
Parturition Year	Protein (Kg)	47.8804	12	2582	3.99003	0.0182063	0.01
Parturition Year	Solids (Kg)	45.5668	12	2582	3.79723	0.0173418	0.01
Parturition Year	Lactose (Kg)	109.487	12	2582	9.12392	0.040679	0.01
Parturition Year	Somatic cells (cs/ml)	97.6043	12	2582	8.13369	0.0364249	0.01
Birth number	Milk yield (Kg)	148.087	8	2586	18.5109	0.0541632	0.01
Birth number	Fat (Kg)	19.419	8	2586	2.42738	0.00745331	0.01
Birth number	Protein (Kg)	26.644	8	2586	3.3305	0.0101981	0.01
Birth number	Solids (Kg)	14.321	8	2586	1.79012	0.0055074	0.07
Birth number	Lactose (Kg)	124.697	8	2586	15.5871	0.0460018	0.01
Birth number	Somatic cells (cs/ml)	231.729	8	2586	28.9661	0.0822396	0.01
Control month	Milk yield (Kg)	32.042	11	2583	2.91291	0.012253	0.01
Control month	Fat (Kg)	375.713	11	2583	34.1557	0.126985	0.01
Control month	Protein (Kg)	321.417	11	2583	29.2197	0.110665	0.01
Control month	Solids (Kg)	543.466	11	2583	49.406	0.173828	0.01
Control month	Lactose (Kg)	207.678	11	2583	18.8798	0.0744185	0.01
Control month	Somatic cells (cs/ml)	36.184	11	2583	3.28945	0.013815	0.01
Control Season	Milk yield (Kg)	12.202	3	2591	4.06733	0.0046873	0.01
Control Season	Fat (Kg)	259.952	3	2591	86.6507	0.0911808	0.01
Control Season	Protein (Kg)	238.626	3	2591	79.542	0.0843313	0.01
Control Season	Solids (Kg)	392.166	3	2591	130.722	0.13146	0.01
Control Season	Lactose (Kg)	160.517	3	2591	53.5057	0.0583376	0.01
Control Season	Somatic cells (cs/ml)	23.532	3	2591	7.844	0.00900046	0.01
Control Year	Milk yield (Kg)	130.425	12	2582	10.8688	0.0480843	0.01
Control Year	Fat (Kg)	35.792	12	2582	2.98267	0.0136726	0.01
Control Year	Protein (Kg)	76.348	12	2582	6.36233	0.0287201	0.01
Control Year	Solids (Kg)	28.787	12	2582	2.39892	0.0110262	0.01
Control Year	Lactose (Kg)	131.293	12	2582	10.9411	0.0483888	0.01
Control Year	Somatic cells (cs/ml)	102.265	12	2582	8.52208	0.038098	0.01
NC	Milk yield (Kg)	83.26	12	2582	6.93833	0.031239	0.01
NC	Fat (Kg)	49.905	12	2582	4.15875	0.0189616	0.01
NC	Protein (Kg)	260.253	12	2582	21.6877	0.0915657	0.01
NC	Solids (Kg)	76.774	12	2582	6.39783	0.0288757	0.01
NC	Lactose (Kg)	376.651	12	2582	31.3876	0.127305	0.01
NC	Somatic cells (cs/ml)	157.939	12	2582	13.1616	0.0576433	0.01
OMET	Milk yield (Kg)	25.721	6	2588	4.28683	0.00984076	0.01
OMET	Fat (Kg)	376.623	6	2588	62.7705	0.127039	0.01
OMET	Protein (Kg)	21.854	6	2588	3.64233	0.00837365	0.01
OMET	Solids (Kg)	221.738	6	2588	36.9563	0.0789177	0.01
OMET	Lactose (Kg)	119.241	6	2588	19.8735	0.0440452	0.01
OMET	Somatic cells (cs/ml)	36.697	6	2588	6.11617	0.0139814	0.01
Birth type	Milk yield (Kg)	74.062	4	2590	18.5155	0.0278004	0.01
Birth type	Fat (Kg)	40.066	4	2590	10.0165	0.0152338	0.01
Birth type	Protein (Kg)	12.307	4	2590	3.07675	0.00472927	0.02
Birth type	Solids (Kg)	39.311	4	2590	9.82775	0.0149511	0.01
Birth type	Lactose (Kg)	33.726	4	2590	8.4315	0.0128542	0.01
Birth type	Somatic cells (cs/ml)	74.611	4	2590	18.6528	0.0280007	0.01
Drying month	Milk yield (Kg)	158.109	11	2583	14.3735	0.0576807	0.01
Drying month	Fat (Kg)	111.512	11	2583	10.1375	0.0413849	0.01
Drying month	Protein (Kg)	118.809	11	2583	10.8008	0.0439739	0.01
Drying month	Solids (Kg)	135.349	11	2583	12.3045	0.0497909	0.01
Drying month	Lactose (Kg)	65.979	11	2583	5.99809	0.0249073	0.01
Drying month	Somatic cells (cs/ml)	84.284	11	2583	7.66218	0.0315992	0.01
Drying Year	Milk yield (Kg)	181.974	11	2583	16.5431	0.065814	0.01
Drying Year	Fat (Kg)	27.5	11	2583	2.5	0.0105344	0.01
Drying Year	Protein (Kg)	57.214	11	2583	5.20127	0.0216702	0.01
Drying Year	Solids (Kg)	21.241	11	2583	1.931	0.00815631	0.03
Drying Year	Lactose (Kg)	118.984	11	2583	10.8167	0.0440358	0.01
Drying Year	Somatic cells (cs/ml)	92.736	11	2583	8.43055	0.0346581	0.01
Drying Season	Milk yield (Kg)	107.514	3	2591	35.838	0.0398419	0.01
Drying Season	Fat (Kg)	74.178	3	2591	24.726	0.0278323	0.01
Drying Season	Protein (Kg)	57.707	3	2591	19.2357	0.0217869	0.01
Drying Season	Solids (Kg)	81.887	3	2591	27.2957	0.0306362	0.01
Drying Season	Lactose (Kg)	45.299	3	2591	15.0997	0.0171828	0.01
Drying Season	Somatic cells (cs/ml)	38.255	3	2591	12.7517	0.0145497	0.01
Additive and Dominance Effects PC1	Milk yield (Kg)	253.052	16	2578	15.8157	0.0893844	0.01
Additive and Dominance Effects PC1	Fat (Kg)	117.845	16	2578	7.36531	0.0437136	0.01
Additive and Dominance Effects PC1	Protein (Kg)	184.898	16	2578	11.5561	0.0669218	0.01
Additive and Dominance Effects PC1	Solids (Kg)	98.538	16	2578	6.15862	0.0368155	0.01
Additive and Dominance Effects PC1	Lactose (Kg)	216.862	16	2578	13.5539	0.0775931	0.01
Additive and Dominance Effects PC1	Somatic cells (cs/ml)	79.479	16	2578	4.96744	0.0299077	0.01
Additive and Dominance Effects PC2	Milk yield (Kg)	56.623	5	2589	11.3246	0.0214025	0.01
Additive and Dominance Effects PC2	Fat (Kg)	36.356	5	2589	7.2712	0.013848	0.01
Additive and Dominance Effects PC2	Protein (Kg)	33.997	5	2589	6.7994	0.0129611	0.01
Additive and Dominance Effects PC2	Solids (Kg)	39.86	5	2589	7.972	0.0151625	0.01
Additive and Dominance Effects PC2	Lactose (Kg)	75.124	5	2589	15.0248	0.0281984	0.01
Additive and Dominance Effects PC2	Somatic cells (cs/ml)	43.889	5	2589	8.7778	0.0166695	0.01
Additive and Dominance Effects PC3	Milk yield (Kg)	196.433	16	2578	12.2771	0.0708011	0.01
Additive and Dominance Effects PC3	Fat (Kg)	94.994	16	2578	5.93712	0.0355384	0.01
Additive and Dominance Effects PC3	Protein (Kg)	186.71	16	2578	11.6694	0.0675333	0.01
Additive and Dominance Effects PC3	Solids (Kg)	91.821	16	2578	5.73881	0.0343922	0.01
Additive and Dominance Effects PC3	Lactose (Kg)	328.07	16	2578	20.5044	0.112891	0.01
Additive and Dominance Effects PC3	Somatic cells (cs/ml)	112.254	16	2578	7.01588	0.0417262	0.01
Additive and Dominance Effects PC4	Milk yield (Kg)	205.279	19	2575	10.8042	0.073834	0.01
Additive and Dominance Effects PC4	Fat (Kg)	141.79	19	2575	7.46263	0.0521903	0.01
Additive and Dominance Effects PC4	Protein (Kg)	165.49	19	2575	8.71	0.060387	0.01
Additive and Dominance Effects PC4	Solids (Kg)	141.368	19	2575	7.44042	0.052043	0.01
Additive and Dominance Effects PC4	Lactose (Kg)	174.045	19	2575	9.16026	0.0633111	0.01
Additive and Dominance Effects PC4	Somatic cells (cs/ml)	105.221	19	2575	5.53795	0.0392583	0.01
Additive and Dominance Effects PC5	Milk yield (Kg)	228.351	14	2580	16.3108	0.0813114	0.01
Additive and Dominance Effects PC5	Fat (Kg)	108.672	14	2580	7.76229	0.0404185	0.01
Additive and Dominance Effects PC5	Protein (Kg)	133.405	14	2580	9.52893	0.0491652	0.01
Additive and Dominance Effects PC5	Solids (Kg)	109.727	14	2580	7.83764	0.0407948	0.01
Additive and Dominance Effects PC5	Lactose (Kg)	232.901	14	2580	16.6358	0.0827974	0.01
Additive and Dominance Effects PC5	Somatic cells (cs/ml)	99.56	14	2580	7.11143	0.0371554	0.01
Additive and Dominance Effects PC6	Milk yield (Kg)	112.054	13	2581	8.61954	0.0416085	0.01
Additive and Dominance Effects PC6	Fat (Kg)	82.748	13	2581	6.36523	0.0310645	0.01
Additive and Dominance Effects PC6	Protein (Kg)	145.983	13	2581	11.2295	0.0535328	0.01
Additive and Dominance Effects PC6	Solids (Kg)	83.748	13	2581	6.44215	0.0314281	0.01
Additive and Dominance Effects PC6	Lactose (Kg)	90.271	13	2581	6.94392	0.0337933	0.01
Additive and Dominance Effects PC6	Somatic cells (cs/ml)	130.934	13	2581	10.0718	0.0482807	0.01
Additive and Dominance Effects PC7	Milk yield (Kg)	192.763	11	2583	17.5239	0.069445	0.01
Additive and Dominance Effects PC7	Fat (Kg)	136.166	11	2583	12.3787	0.0500764	0.01
Additive and Dominance Effects PC7	Protein (Kg)	114.818	11	2583	10.438	0.0425596	0.01
Additive and Dominance Effects PC7	Solids (Kg)	113.923	11	2583	10.3566	0.0422418	0.01
Additive and Dominance Effects PC7	Lactose (Kg)	46.685	11	2583	4.24409	0.0177531	0.01
Additive and Dominance Effects PC7	Somatic cells (cs/ml)	75.696	11	2583	6.88145	0.0284711	0.01
Epistatic Relationships Effect	Milk yield (Kg)	131.495	9	2585	14.6106	0.0484061	0.01
Epistatic Relationships Effect	Fat (Kg)	84.993	9	2585	9.44367	0.0318327	0.01
Epistatic Relationships Effect	Protein (Kg)	85.3	9	2585	9.47778	0.031944	0.01
Epistatic Relationships Effect	Solids (Kg)	73.011	9	2585	8.11233	0.0274683	0.01
Epistatic Relationships Effect	Lactose (Kg)	89.129	9	2585	9.90322	0.0333301	0.01
Epistatic Relationships Effect	Somatic cells (cs/ml)	63.124	9	2585	7.01378	0.0238373	0.01

## Sheet: Pearson product-Moment ρ
Factor	Variable	ρ	Sig.
Days in Milk (DIM)	Milk yield (Kg)	0.033	0.093
Days in Milk (DIM)	Fat (Kg)	0.118	0
Days in Milk (DIM)	Protein (Kg)	-0.117	0
Days in Milk (DIM)	Solids (Kg)	0.056	0.004
Days in Milk (DIM)	Lactose (Kg)	-0.009	0.632
Days in Milk (DIM)	Somatic cells (cs/ml)	-0.014	0.478
Days to First Control (DFPC)	Milk yield (Kg)	-0.028	0.161
Days to First Control (DFPC)	Fat (Kg)	-0.006	0.766
Days to First Control (DFPC)	Protein (Kg)	-0.055	0.005
Days to First Control (DFPC)	Solids (Kg)	-0.026	0.182
Days to First Control (DFPC)	Lactose (Kg)	-0.02	0.321
Days to First Control (DFPC)	Somatic cells (cs/ml)	-0.008	0.695
Days from last control to drying period (DLD)	Milk yield (Kg)	0.065	0.001
Days from last control to drying period (DLD)	Fat (Kg)	-0.063	0.001
Days from last control to drying period (DLD)	Protein (Kg)	-0.095	0
Days from last control to drying period (DLD)	Solids (Kg)	-0.061	0.002
Days from last control to drying period (DLD)	Lactose (Kg)	0.106	0
Days from last control to drying period (DLD)	Somatic cells (cs/ml)	-0.057	0.004
Alive number	Milk yield (Kg)	0.166	0
Alive number	Fat (Kg)	-0.107	0
Alive number	Protein (Kg)	-0.024	0.218
Alive number	Solids (Kg)	-0.109	0
Alive number	Lactose (Kg)	-0.093	0
Alive number	Somatic cells (cs/ml)	0.105	0
Dead number	Milk yield (Kg)	-0.021	0.294
Dead number	Fat (Kg)	-0.042	0.031
Dead number	Protein (Kg)	0.023	0.24
Dead number	Solids (Kg)	-0.03	0.125
Dead number	Lactose (Kg)	-0.011	0.592
Dead number	Somatic cells (cs/ml)	0.072	0
Age	Milk yield (Kg)	-0.065	0.001
Age	Fat (Kg)	0.196	0.001
Age	Protein (Kg)	0.068	0.001
Age	Solids (Kg)	0.159	0.001
Age	Lactose (Kg)	-0.114	0.001
Age	Somatic cells (cs/ml)	0.072	0.001
